# Supplementary material for: CRYPTOCHROMES confer robustness, not rhythmicity, to circadian timekeeping
Source: EMBO J. 2021 Jan 25;40(7):e106745. doi: 10.15252/embj.2020106745 (PMC8013833; doi:10.15252/embj.2020106745)
Supplement: Supplementary file 3 — Source Data for Expanded View [file EMBJ-40-e106745-s003.zip]

Archive with 3 entries (3 files):
- embj2020106745-sup-0003-SDataFigEV1.pdf
- embj2020106745-sup-0004-SDataFigEV3.pdf
- embj2020106745-sup-0005-SDataFigEV4.pdf
